# Supplementary material for: Relationship between left ventricular shape and cardiovascular risk factors: comparison between the Multi-Ethnic Study of Atherosclerosis and UK Biobank
Source: Heart. 2025 Jan 16;111(22):1067–74. doi: 10.1136/heartjnl-2024-324658 (PMC12264030; doi:10.1136/heartjnl-2024-324658)
Supplement: Supplementary data [file heartjnl-111-22-s001.xlsx]

## Sheet: Sheet1
	MESA Atlas										UKB Atlas
	Hypertension		Diabetes		Obesity		Hypercholesterolemia		Smoking		Hypertension		Diabetes		Obesity		Hypercholesterolemia		Smoking
	Internal	External	Internal	External	Internal	External	Internal	External	Internal	External	Internal	External	Internal	External	Internal	External	Internal	External	Internal	External
N	1544	2279	770	804	1073	1177	542	1084	1288	1827	2279	1544	804	770	1177	1073	1084	542	1827	1288
N cases with risk	1147	1634	373	159	676	532	145	439	891	1182	1634	1147	159	373	532	676	439	145	1182	891
N cases without risk	397	645	397	645	397	645	397	645	397	645	645	397	645	397	645	397	645	397	645	397
N PLSR components	8	8	8	8	8	8	8	8	8	8	16	16	16	16	23	23	14	14	6	6
AUC	0.757705	0.70394	0.785827	0.737711	0.821606	0.73788	0.749379	0.701301	0.706064	0.637801	0.771496	0.755929	0.790893	0.771969	0.821478	0.754427	0.763154	0.785599	0.693507	0.665858
Threshold	0.594253	0.491142	0.482994	0.369778	0.544628	0.413292	0.421173	0.360211	0.572441	0.490315	0.589642	0.713435	0.391803	0.53207	0.474562	0.638443	0.449416	0.623826	0.566019	0.694908
Accuracy	0.693005	0.633172	0.725974	0.63806	0.747437	0.673747	0.712177	0.666052	0.668478	0.609743	0.68846	0.69171	0.752488	0.71039	0.749363	0.704567	0.693727	0.699262	0.638205	0.622671
Sensitivity	0.687881	0.611383	0.718499	0.748428	0.732249	0.68797	0.668966	0.621868	0.672278	0.616751	0.671971	0.680907	0.710692	0.726542	0.753759	0.68787	0.744875	0.751724	0.609137	0.599327
Specificity	0.707809	0.688372	0.732997	0.610853	0.7733	0.662016	0.72796	0.696124	0.65995	0.596899	0.730233	0.722922	0.762791	0.695214	0.745736	0.732997	0.658915	0.680101	0.691473	0.675063
PPV	0.871823	0.8325	0.716578	0.321622	0.846154	0.626712	0.473171	0.58209	0.816076	0.737108	0.863208	0.876543	0.424812	0.691327	0.709735	0.814361	0.597806	0.461864	0.78346	0.80543
NPV	0.43975	0.411492	0.734848	0.907834	0.629098	0.720067	0.857567	0.730081	0.472924	0.459427	0.467726	0.43951	0.914498	0.730159	0.785948	0.579681	0.791434	0.882353	0.491189	0.4288
