# Supplementary material for: Relationship between left ventricular shape and cardiovascular risk factors: comparison between the Multi-Ethnic Study of Atherosclerosis and UK Biobank
Source: Heart. 2025 Jan 16;111(22):1067–74. doi: 10.1136/heartjnl-2024-324658 (PMC12264030; doi:10.1136/heartjnl-2024-324658)
Supplement: Supplementary data [file heartjnl-111-22-s002.xlsx]

## Sheet: Sheet1
Cardiac events / diseases / interventions	Number of cases	Percentage
MESA
Myocardial infarction	45	0.016
Angina	92	0.033
Stroke	29	0.01
Congestive heart failure	29	0.01
Cardiac arrest	1	< 0.1%
Peripheral vascular disease	23	0.008
Transient ischaemic attack	21	0.007
Percutaneous Transluminal Coronary Angioplasty	65	0.023
Coronary Artery Bypass Graft	37	0.013
Other revascularisation procedures	14	0.005
UK Biobank
Neoplasm of the heart and the great vessels	7	0.001
Valve disorders	19	0.004
Angina	98	0.02
Myocardial infarction	128	0.026
Coronary artery disease	93	0.019
Pulmonary heart disease	22	0.004
Pericarditis	3	< 0.1%
Cardiomyopathy	3	< 0.1%
Conduction abnormality	19	0.004
Cardiac arrest	1	< 0.1%
Arrhythmia	84	0.017
Congestive heart failure	23	0.005
Congenital heart disease	5	0.001
Presence of cardiac and vascular prosthetic devices, implants, and grafts	39	0.008
